# Supplementary material for: Addressing COVID-19 vaccine hesitancy in rural communities: A case study in engaging trusted messengers to pivot and plan
Source: Front Public Health. 2023 Feb 9;11:1059067. doi: 10.3389/fpubh.2023.1059067 (PMC9947642; doi:10.3389/fpubh.2023.1059067)
Supplement: Supplementary file 1 [file Table_1.XLSX]

## Sheet: Sheet 1
What were the major updates?	What barriers are TMs facing?	Reasons for vaccine hesitancy in the field?	What (if anything) are we doing to Reach our target population? Who are they?	Suggestions for how to change the conversation?
Community members are not having COVID19 conversations, and if they are, they are brief. Staff Shortages.	No proper outreach for COVID-19. Low bandwidth within rural centers may contribute to this and extra help may be necessary.	Mistrust and misinformation spread throughout. Political distrust. Distribution hesitancy: ethical debate of opening a vial	HCW	More successful with patients that they have developed long-lasting relationships with
Vaccine mandates in clinics = Staffing Concerns. We Intro TVH for 1st time	Scheduled vaccine clinics not ideal; prefer to vaccinate during scheduled encounters. Technology (databases)	No personal cnncts at Outpatient clinics. pregnant women influenced against vaccination by local midwife. Vaccine will change Pt DNA	Alleghany County extreme access issues (no providers, no travel). Pregnant women. DDSO hard to reach (access, consent)	No right way to have a conversation. patients "need the nuts and bolts to connect the dots and pause to reconsider."
staffing at vax clinics is a challenge (nurses not taking extra work) What is vaccine demand? (need to minimize waste)	Children have seasonal congestion (incr isolation and frustration)	Parents hesitant to vaccinate children, frustrated with testing protocols (w/o parent consent in some cases)
religious exemptions to mandate no longer available (staff shortage); Lack of access to pediatric vaccines	Lack of primary care providers in area; Training/re-training existing staff makes vaccination difficult		Boosters and Pediatric Clinic on alternating weekend and weekday evenings to provide parents options	re-framing the conversation
Unprecedented strain on hospitals; CBO need to develop relationships	exaggerate small stories (interms of breakthroughcases)	breakthrough cases = dec vax confidence; Culture and attitudes = nonchalant in younger communities;	Have we reached the "movable middle"? How do we reach the more firmly vaccine resistant?	include social determinants in TVH dialogue/scenarios; Focus on Understanding needs/barriers
COVID surge; antiviral tablets	lack of information around postCOVIDexposure/positive case and getting booster shot or first vaccine dose; access to, distribution of, and information about COVID supplies	spread of misinformation (surrounding boosters, vaccination post COVID) may be increasing hesitancy	Distribution of free test kits at libraries is a good but long wait lines, supplies limited, and requires travel to distant locations	Conversation may be best kept short and basic to get point across
			CBO Street Encounter	Cannot use a "yes/no" 'tug-of-war' approach (need to Dig in and get substance); Be considerate of wording and what is dismissive and harsh; Use active listening with VH persons and see where they can be "give and take" in conversation
Vaccine clinics Organization [outreach, setup (location, time)] -- at schools? meet with Nurses. Farms? Crew workers			Children. Migrant Farmworkers. School Nurses as TM. Use of Food Pantry	Human Side to Conversation
Communication is a challenge, not just misinformation but translation of on-going clinics, mask guidelines, test kit pick ups	Children 5-11 Hard to Reach	Social norm to not be vaccinated (low rate demographics). Poor self-management (forgetful about appointments)	Consider Elderly outreach	Consider Loved ones
TM shares 'how-to' PPT on COVID19 vax clinic
Walmart discrimination. Omicron BA2. Long Covid (Heart Risk). Testing Kits	Messaging Fatigue. Access to TK, Lack Evidence of best TK use	More Challenging: Mask off, Numbers down ("we made it"). Shame/blame of getting covid, "'what risk did I take, what did I do to get it' accusatory tone of it all doesn't help move forward against VH frictions"	More creativity. Use in-person return as Opps.
Walmart provided Vaccines for WNY event following incident. Pandemic Fatigue is REAL	CHW/HCW that are conflict ridden & 'giving up' or not supporting team outreach; 'Hold-outs' with strong opinions		Not the hard core hesitant but the people with 5% willingness	Normalize checking in with people about anything & revisiting; Use on 1:1 with trustworthy person; It takes multiple Appointments to get a message across ; OARS and Motivational Interviewing
	diversity of perspectives in HCW -- not all feel passionate about COVID vaccines and having difficult conversations			share all preventive resources/tools put the responsibility back on the VH person to make the decision
COVID-19 cases increasing but few cases are being reported. changing the conversation between parents and children	Uniform way to work COVID Vaccination into conversation? Talking to parents about pediatric vaccines	not all parents influenced by same messages - choices based on varied needs	Trusted Messengers are community members or influencers not just health care providers. Are Children Trusted Messengers?
Continue to prepare for WNY Coalition Migrant farmworker Health fair: got Bikes for raffles, needs folding card tables and spanish speakers			Be persistent, be consistent. TM are building continued connections through vaccination (MD: someone who knows me from a vaccine was in labor and reached out to ask "what do I do?" )
Important quotations?	Changing Landscape: Evidence?	Solutions to Barriers/Vaccine Hesitancy issues?	Are there any internal changes?	Anything else?
				"Those [HCW] who show up are not prioritizing COVID-19vaccination", in contrast, Flu Vaccination rates continue to increase
use Flu vaccine to talk about vaccine: "why do you accept one but not the other?"	5-11 YO release requires new rules and new training.	build relationships, scheduling vaccine clinics to maximize use of vials, leverage community recognition during grassroots public outreach	create brief, summarized materials addressing vaccine concerns and misinformation point-by-point	Need to know: How to 'change the conversation' between coworkers
	FLRII quick links information materials	Staff boosters in office, dedicated sick rooms, rapid testing at lrg community centers; United Way Volunteers for Vax clinics		TVH networking (live preferrable; bring to Leadership/Management mtgs?)
			conversations regarding COVID19 vaccination do not just occur within the healthcare setting and script can be moved OUTSIDE clinical.
			include dialogue around room/bed shortage for any patients requiring emergency care ?	messaging concerns- reality of "how scary this really is," and "how much scaring can we do?" to convince people to get vaccinated.
	CDC website hard to navigate and uninformative, and County and State level sources of information aren't consistent; No cohesive guidelines ofbest use of for At-Home tests, and little information comparing test efficacy to PCR	need for accessible and easily distributable information	update QR doc; incr diversity of roles in TVH to rep reality	Suggestion to inviteVaccine Hesitant person(s)in TM forum to gather insights
	current messaging (CDC, etc.) is confusing and it is OKAY to agree with that; show that HCW are human too	Sharing a personal narrative may be helpful for VH person to see why CHW got vaccine; it wasn't just that there were mandates, CHW wanted to do it for their family, neighbors,and friends		TM's want to engage in the TVH workshops & include more diversity of staff
"Who are you exposing? Do you love them?" "Research shows you aren't out of the woods, these long covid symptoms can get worse; even if mild case post symptoms can be bad"	Information Gap, Digital Divide. Lack of research around Children and Long covid		TVH scenarios about long covid	Children 91% more likely to have MIS-C post COVID & Unvax v. Getting Vax. Elders High Vax rates with High Covid death (conflicting)
		Embed COVID messaging into daily guidelines (dont forget)
"I don't give up, find different ways around it"	Share IOWA having conversations Infographic		Need for bilingual resources, esp Spanish
	CDC Covid by County tracker		sponsor WNY healthfair
"Got COVID? Need a Vaccine?"	Possibility of approving COVID19 vaccine for children under 5 in June . shifted from addressing urban/rural members to pediatrics and parents		Continued FLRII support with [updated[ Trusted Messenger Toolkit materials (SDT, Quick Links (English, Spanish), Analog, etc.) In-person TVH workshops without honorarium . Schedule upcoming TVH workshop	need to know motivation for people who are vaccinating and testing
	Early confusion around COVID19 in Migrant population: Story shared "person was told don't come to work for 2 weeks and they didn't know/understand why (FW never ask why, just assume im fired)" - MD helped navigate this		o FLRII will hand out Spanish quick links - CGH may be with us o Getting something to raffle • Maybe a Tablet: Use your phone and QR code, answer question, get entered ; promote resource and do it distinctly different (for funding) o Need Passport "Sticker", possible to write in our Links	Navigating the pandemic; perspectives of 39 writers Worldwide how we process/navigating the Pandemic and all the Grief that is attached to it (go outside, have dinner, etc.) https://www.dandelionbook.com/

## Sheet: Table 2  BARRIERS
SESSION BY SESSION CONVERSATIONS ABOUT BARRIERS
Session	Changing landscape	Obstacles	Misinformation	Populations of interest
1	Flu Vaccination rates increase instead of COVID19 Vaccine rates; Health care staff fatigue and burden	No proper outreach. COVID19 conversations among community members are brief. Ethics of opening a vaccine vial for “few people”	Mistrust and misinformation spread alongside political driven distrust. Residents don’t notice low vaccination rates/COVID-19 risks	Staff working in health care field (hospitals, vaccine clinics, community centers, pharmacies)
2	Pediatric 5-11 YO vaccine release requires new rules and new training; Staff shortage continues	Outpatient pop-up vaccine clinics too impersonal: prefer 1:1. Limited access to resources and lacking travel options.	Local Midwives against COVID19 vaccination. Concerns vaccine will change DNA.	Pregnant people, those with strong Political views, Patients with need for consenting advocate
3	Seasonal changes cause 'normal' congestion due to allergies	Nurses are tired and not seeking extra work (e.g. pop-up clinics, urgent care hours, etc.); Problems with digital databases (patient records, training new systems)	Parents frustrated with covid testing protocols for children – if alternate. caregiver brings child tests are administered without parental consent	Parents of young children; Children have heightened sense of isolation and frustration
4	Roll out of pediatric vaccines; certain religious exemptions for COVID vaccine no longer available	Lack of primary care providers in area; Training/re-training existing staff makes vaccination difficult		Community members - not all COVID19 vaccine conversations happen in an office
5	Variants/surges increase hospitalizations and deaths= decrease available hospital beds	Issues w/ access, distribution, and information about COVID supplies; Distribution of free test kits at libraries = long wait lines, limited supplies, far travel	Breakthrough cases decrease vaccine confidence; Nonchalant attitude/culture in younger communities; Distrust in health care	The "movable middle" and the more firmly vaccine resistant.
6	COVID19 positive case rate surges; Recommended use of antiviral tablets for those who are immunosuppressed	No cohesive guidelines of best use of for at-home COVID tests, and little information comparing at-home test efficacy to PCR.	Spread of misinformation and lack of trusted information; CDC website hard to navigate; County and State level information inconsistent	Community members
7		Initating a COVID19 conversation with a vaccine hestiant person in a short encounter	Group explored an interactive scenario of a vaccine hesitant person experiencing homelessness and believing multiples pieces of misinformation
8	5-11 YO are not vaccinated	Lack of excitement from Schools and teachers. Migrant farmworkers receptive to COVID-19 sanitation items, test-kits, and masks but not vaccination.	Info around pediatrics is “wishy-washy”; belief that pediatric vaccination more risky than child getting COVID virus	Children, parents of children. Migrant Farmworkers. School Nurses as TM.
9	High vaccination % of 65+ YO conflicts with high % of death due to COVID19; Lack of evidence re: Children, Long covid, Booster doses.	Digital Divide (migrant, elder, low income populations); Patient poor time-management (forgetful about appointments)	Social norm to not be vaccinated (low demographics); Information loss (messages not reaching everyone)	COVID19 boosters in Elderly; Children 5-11 and those who work close to Elderly/Children
10	Concern with setting up an effective Vaccine clinic	Finding/securing a location, a provider, a certificiate of insurance, and volunteers. Advertising and planning the event
11	Western NY Migrant farmworkers return for the season	Vaccine provider misunderstanding of vaccine regulations re: Immigration Status; Lack messaging in primary language, access to health care (no transportation, healthcare deserts, lack of employer provided healthcare)	Misinformation/misunderstanding regarding vaccine regulations for immigrants	Vaccine providers understanding of COVID19 guidelines/recommedations
12	Pandemic (messaging) fatigue creates conflict within health care systems (stressful work enviornment)	Not all health care workers feel passionate about COVID vaccines and having difficult conversations w/ patients		Clinical/community health care staff
13	Omicron subvariant BA.2 is a real risk in rural regions: FL is especially vulnerable with higher number of unvaccinated demographics	Facing vaccine hold-outs with strong opinions. Confusion due to changing national guidelines (masking policies, positivity reporting, up-to-date v. fully vaccinated)	More Challenging belieffs: "mask off, numbers down, COVID is over"; Shame/blame of getting COVID	Small moveable middle with 5% willingness
14	Potential COVID19 vaccine approval for children <5. COVID-19 cases increasing but few cases being reported.	No uniform way to work COVID Vaccination into conversation.	Not all parents influenced by same messages - choices based on needs	Trusted Messengers include community members/ influencers not just health care providers. Target pop: Shift from urban/rural members to parents (pediatrics )
15		Preparing for large-scale health fair: getting sponsors and raffle items, chairs/tables/tents for volunteers, bilingual materials for participants, etc.
16		Organizational challenges organizing large-scale health fair events
17	End of FLRII grant period - end of TMF sessions (recap only)

## Sheet: Table 3 SOLUTIONS
SESSION BY SESSION CONVERSATIONS ABOUT SOLUTIONS
Session	Solutions	Changing the conversation	FLRII intervention
1	More successful with patients that they have developed long-lasting relationships with	Remind parents of the novelty of Flu vaccines each year	Develop effective, agreed-upon communication channels to maintain ongoing support and share rapidly evolving TM program materials (toolkit, workshop)
2	Schedule vaccine clinics and call with appointment reminder to maximize use of vials	No right way to have a conversation; build trusting relationships b/w patients and staff; "need the nuts and bolts to connect the dots and pause to reconsider."	Create brief, summarized materials addressing vaccine concerns and misinformation point-by-point (Quick Response, Hyperlinked FAQ)
3	Perform staff boosters in office, dedicate sick rooms, rapid testing at large community centers	Listen to hesitant patient's concerns- don't be dismissive	TVH networking (live preferrable; bring to Leadership/Management meetings?)
4	Alternate Boosters and Pediatric Clinic on weekend/weekday evenings for more options	The importance of re-framing and personalizing COVID19 conversations	Examples of TVH script settings outside clinical setting
5	Take time to develop relationships with person and nderstand what needs/barriers (often a deeper, more vulnerable issue behind hesitancy)	Respectfully present reality of how scary COVID19 is e.g. "You may not be able to access the ER for something like a broken leg because of COVID19 hospitializations…"	Include TVH workshop dialogue/scenarios around room and bed shortages in emergency rooms and around social determinants of health
6	Speak to vaccine hesitant person(s) directly to gather insights	Conversation may be best kept short and basic to get point across	Update TM toolkit materials to meet TMs needs for accessible and easily distributable info. Add to TM toolkit Quick links answers to most frequently asked COVID19 questions (If I have covid should I get the vaccine? When/Why get the COVID booster? The difference of Quarantine vs Isolation? Use of Antivirals?)
7	FLRII pilots TVH Workshop (introduce self determination theory, engage in role-playing activity)	Dig in and get substance; Be considerate of wording; Use active listening; See where there is "give and take"; OK to agree that messaging/guidelines are confusing	TM's want more TVH workshops: Plan more sessions and include more diversity of staff (expand outside clinical doctors,nurses)
8	Use Food Pantry to distribute COVID19 supplies, information, and testing; Engage school Nurses to reach pediatrics and farm crew leader to reach Migrant farmworkers	Sharing stories of people who have been hesitant have been impactful in changing minds of others
9		Mention Loved ones. Remind parents "children are more likely to have severe heart conditions following having COVID than post vaccine "	Create TVH scenarios about Long COVID
10	Do NOT assume providers will bring certificate of insurance; Meet with volunteers/providers day before "everyone should know their assignment"; Always have a back up plan	Personal touch in conversation and showing you have a human side seems to work best	Distribute TM presentation on Vaccine Clinics Organization [outreach, setup (location, time)] materials
11	TM community rallies to address inequity barriers from a vaccine provider	Normalize checking in with people about anything & revisiting; Use on 1:1 with trustworthy person; It takes multiple Appointments to get a message across	Need for bilingual resources (Spanish)
12	Get creative, embed COVID19 into daily messaging; Guide patients to helpful resource (e.g. CDC Covid by County tracker)	Share all preventive resources/tools to put responsibility back on the VH person and reinforce sense of autonomy.
13	Use return to in-person activities to share COVID19 resources	All people at risk for heart illness (heart attack, stroke) just by having had COVID; case severity does not matter "COVID does not discriminate"	FLRII sponsor WNY healthfair (host a booth distribute materials to other TMs and community members)
14	Use Children as TM for parents	Find out motivation for people who are vaccinating and testing. Include parents so as not to increase distrust	Updated Toolkit materials (Self determination theory, Quick Links (English, Spanish), Analog, etc.) Offer TVH without honoarium (end of grant funding)
15	Being persistent and consistent leads to lasting relationships between trusted messenger:patient,client, community member	Keep the communication channel open.	Prepare for WNY health fair (FLRII hand out Spanish quick links); Find a Spanish speaker for booth
16			FLRII continue to share QR code flyers and disseminate toolkit materials (via wall clings in mail, digitally via email)
17			FLRII connect TMs with others (expand partnerships between TM and University, continue relationships between TMs). Disseminate final TM program materials.
